# Supplementary material for: Investigating the Role of Cannabinoid Type 1 Receptors in Vascular Function and Remodeling in a Hypercholesterolemic Mouse Model with Low-Density Lipoprotein–Cannabinoid Type 1 Receptor Double Knockout Animals
Source: Int J Mol Sci. 2024 Sep 2;25(17):9537. doi: 10.3390/ijms25179537 (PMC11395437; doi:10.3390/ijms25179537)
Supplement: Supplementary file 1 [file ijms-25-09537-s001.zip]

Archive with 1 entries (1 files):
- ijms-3133175-supplementary.pdf
